# Supplementary material for: Pan-Cancer Analysis of the Oncogenic and Immunological Role of Solute Carrier Family 6 Member 8 (SLC6A8)
Source: Front Genet. 2022 Aug 17;13:916439. doi: 10.3389/fgene.2022.916439 (PMC9428493; doi:10.3389/fgene.2022.916439)
Supplement: Supplementary file 1 [file Table1.XLSX]

## Sheet: Sheet1
Study of Origin		Sample ID		Cancer Type Detailed		Protein Change	Annotation	Mutation Type	Copy #	COSMIC	Allele Freq (T)	# Mut in Sample
Sarcoma (TCGA, PanCancer Atlas)		TCGA-DX-A1KX-01		Dedifferentiated Liposarcoma		SLC6A8-PREP		Fusion	Amp			70
Thyroid Carcinoma (TCGA, PanCancer Atlas)		TCGA-EL-A3H4-01		Papillary Thyroid Cancer		M138V		Missense	Diploid	1	0.47	11
Thyroid Carcinoma (TCGA, PanCancer Atlas)		TCGA-EM-A2CN-01		Papillary Thyroid Cancer		P554Q		Missense	Diploid		0.09	153
Thyroid Carcinoma (TCGA, PanCancer Atlas)		TCGA-EL-A4JW-01		Papillary Thyroid Cancer		P228Q		Missense	Diploid		0.39	8
Thyroid Carcinoma (TCGA, PanCancer Atlas)		TCGA-EM-A3FK-01		Papillary Thyroid Cancer		G600C		Missense	Amp		0.17	8
Adrenocortical Carcinoma (TCGA, PanCancer Atlas)		TCGA-OR-A5KB-01		Adrenocortical Carcinoma		N334K		Missense	Gain		0.33	1859
Brain Lower Grade Glioma (TCGA, PanCancer Atlas)		TCGA-FG-A70Z-01		Oligoastrocytoma		X589_splice		Splice	Diploid		0.44	47
Ovarian Serous Cystadenocarcinoma (TCGA, PanCancer Atlas)		TCGA-09-2051-01		Serous Ovarian Cancer		L327M		Missense	Gain		0.2	233
Ovarian Serous Cystadenocarcinoma (TCGA, PanCancer Atlas)		TCGA-09-2051-01		Serous Ovarian Cancer		L327R		Missense	Gain		0.2	233
Lung Squamous Cell Carcinoma (TCGA, PanCancer Atlas)		TCGA-43-8118-01		Lung Squamous Cell Carcinoma		M510I		Missense	Gain		0.14	567
Lung Squamous Cell Carcinoma (TCGA, PanCancer Atlas)		TCGA-46-3765-01		Lung Squamous Cell Carcinoma		I457M		Missense	Diploid	1	0.41	446
Lung Squamous Cell Carcinoma (TCGA, PanCancer Atlas)		TCGA-60-2711-01		Lung Squamous Cell Carcinoma		G466V		Missense	Diploid	1	0.22	105
Bladder Urothelial Carcinoma (TCGA, PanCancer Atlas)		TCGA-FD-A43X-01		Bladder Urothelial Carcinoma		D60H		Missense	Diploid		1	287
Bladder Urothelial Carcinoma (TCGA, PanCancer Atlas)		TCGA-FJ-A3ZF-01		Bladder Urothelial Carcinoma		E444D		Missense	ShallowDel	1	0.95	229
Bladder Urothelial Carcinoma (TCGA, PanCancer Atlas)		TCGA-XF-A9SP-01		Bladder Urothelial Carcinoma		D296H		Missense	ShallowDel		0.27	288
Kidney Renal Clear Cell Carcinoma (TCGA, PanCancer Atlas)		TCGA-B8-4151-01		Renal Clear Cell Carcinoma		F142Y		Missense	Diploid	1	0.22	51
Uterine Corpus Endometrial Carcinoma (TCGA, PanCancer Atlas)		TCGA-AP-A059-01		Uterine Endometrioid Carcinoma		L225P		Missense	Diploid	1	0.13	10949
Uterine Corpus Endometrial Carcinoma (TCGA, PanCancer Atlas)		TCGA-AP-A0LM-01		Uterine Endometrioid Carcinoma		P544L		Missense	Diploid	1	0.27	13209
Uterine Corpus Endometrial Carcinoma (TCGA, PanCancer Atlas)		TCGA-B5-A0JY-01		Uterine Endometrioid Carcinoma		R514Q		Missense	Diploid	2	0.38	9714
Uterine Corpus Endometrial Carcinoma (TCGA, PanCancer Atlas)		TCGA-B5-A11N-01		Uterine Endometrioid Carcinoma		L293F		Missense	Diploid	1	0.26	1911
Uterine Corpus Endometrial Carcinoma (TCGA, PanCancer Atlas)		TCGA-BS-A0UV-01		Uterine Endometrioid Carcinoma		Y158D		Missense	Diploid	1	0.4	8975
Uterine Corpus Endometrial Carcinoma (TCGA, PanCancer Atlas)		TCGA-DF-A2KN-01		Uterine Endometrioid Carcinoma		X533_splice		Splice	Diploid		0.23	4348
Uterine Corpus Endometrial Carcinoma (TCGA, PanCancer Atlas)		TCGA-A5-A1OF-01		Uterine Mixed Endometrial Carcinoma		X88_splice		Splice	Diploid		0.21	10507
Uterine Corpus Endometrial Carcinoma (TCGA, PanCancer Atlas)		TCGA-AJ-A3BG-01		Uterine Mixed Endometrial Carcinoma		P50L		Missense	Diploid		0.5	1278
Uterine Corpus Endometrial Carcinoma (TCGA, PanCancer Atlas)		TCGA-AJ-A3BG-01		Uterine Mixed Endometrial Carcinoma		D180N		Missense	Diploid	1	0.59	1278
Uterine Corpus Endometrial Carcinoma (TCGA, PanCancer Atlas)		TCGA-AJ-A3BH-01		Uterine Endometrioid Carcinoma		D416N		Missense	Gain		0.45	2683
Uterine Corpus Endometrial Carcinoma (TCGA, PanCancer Atlas)		TCGA-AJ-A3EK-01		Uterine Endometrioid Carcinoma		T550I		Missense	Diploid		0.23	5737
Uterine Corpus Endometrial Carcinoma (TCGA, PanCancer Atlas)		TCGA-AP-A1DV-01		Uterine Endometrioid Carcinoma		F360L		Missense	Diploid		0.37	12073
Uterine Corpus Endometrial Carcinoma (TCGA, PanCancer Atlas)		TCGA-AP-A1DV-01		Uterine Endometrioid Carcinoma		D458N		Missense	Diploid		0.87	12073
Uterine Corpus Endometrial Carcinoma (TCGA, PanCancer Atlas)		TCGA-AX-A2HC-01		Uterine Endometrioid Carcinoma		E605D		Missense	Diploid		0.38	12992
Uterine Corpus Endometrial Carcinoma (TCGA, PanCancer Atlas)		TCGA-AX-A2HD-01		Uterine Endometrioid Carcinoma		A191V		Missense	Diploid		0.51	7858
Uterine Corpus Endometrial Carcinoma (TCGA, PanCancer Atlas)		TCGA-B5-A3FA-01		Uterine Endometrioid Carcinoma		P400L		Missense	Diploid		0.43	9661
Uterine Corpus Endometrial Carcinoma (TCGA, PanCancer Atlas)		TCGA-BS-A0V4-01		Uterine Endometrioid Carcinoma		T463I		Missense	Diploid		0.42	323
Uterine Corpus Endometrial Carcinoma (TCGA, PanCancer Atlas)		TCGA-DF-A2KU-01		Uterine Endometrioid Carcinoma		N125K		Missense	Diploid		0.13	10065
Uterine Corpus Endometrial Carcinoma (TCGA, PanCancer Atlas)		TCGA-FI-A2D5-01		Uterine Endometrioid Carcinoma		N232T		Missense	Diploid		0.31	13882
Uterine Corpus Endometrial Carcinoma (TCGA, PanCancer Atlas)		TCGA-FI-A2D5-01		Uterine Endometrioid Carcinoma		M532T		Missense	Diploid		0.16	13882
Uterine Corpus Endometrial Carcinoma (TCGA, PanCancer Atlas)		TCGA-FI-A2D6-01		Uterine Endometrioid Carcinoma		G173D		Missense	Diploid	1	0.48	632
Lung Adenocarcinoma (TCGA, PanCancer Atlas)		TCGA-44-6776-01		Lung Adenocarcinoma		G288V		Missense	Diploid	1	0.32	188
Lung Adenocarcinoma (TCGA, PanCancer Atlas)		TCGA-50-5931-01		Lung Adenocarcinoma		S329C		Missense	Diploid	1	0.4	277
Lung Adenocarcinoma (TCGA, PanCancer Atlas)		TCGA-53-7624-01		Lung Adenocarcinoma		G173S		Missense	Gain	1	0.76	745
Lung Adenocarcinoma (TCGA, PanCancer Atlas)		TCGA-93-7347-01		Lung Adenocarcinoma		E558D		Missense	Diploid	1	0.15	106
Lung Adenocarcinoma (TCGA, PanCancer Atlas)		TCGA-97-7938-01		Lung Adenocarcinoma		G258*		Nonsense	Diploid	1	0.21	364
Lung Adenocarcinoma (TCGA, PanCancer Atlas)		TCGA-17-Z017-01		Lung Adenocarcinoma		D201E		Missense			0.25	200
Lung Adenocarcinoma (TCGA, PanCancer Atlas)		TCGA-17-Z022-01		Lung Adenocarcinoma		M467I		Missense			0.22	1079
Skin Cutaneous Melanoma (TCGA, PanCancer Atlas)		TCGA-D3-A3C8-06		Cutaneous Melanoma		X533_splice		Splice	Diploid		0.12	1570
Skin Cutaneous Melanoma (TCGA, PanCancer Atlas)		TCGA-EE-A29D-06		Cutaneous Melanoma		L430F		Missense	Gain	1	0.97	3096
Skin Cutaneous Melanoma (TCGA, PanCancer Atlas)		TCGA-ER-A19D-06		Cutaneous Melanoma		G36S		Missense	Diploid	1	0.5	391
Skin Cutaneous Melanoma (TCGA, PanCancer Atlas)		TCGA-EE-A181-06		Cutaneous Melanoma		X339_splice		Splice	Diploid		0.1	4531
Skin Cutaneous Melanoma (TCGA, PanCancer Atlas)		TCGA-EE-A2ME-06		Cutaneous Melanoma		E423*		Nonsense	Diploid		0.09	523
Skin Cutaneous Melanoma (TCGA, PanCancer Atlas)		TCGA-EE-A3AD-06		Cutaneous Melanoma		G350W		Missense	ShallowDel		0.1	1610
Skin Cutaneous Melanoma (TCGA, PanCancer Atlas)		TCGA-ER-A19H-06		Cutaneous Melanoma		X260_splice		Splice	Diploid		0.13	968
Skin Cutaneous Melanoma (TCGA, PanCancer Atlas)		TCGA-ER-A19T-01		Cutaneous Melanoma		P554Q		Missense			0.08	218
Stomach Adenocarcinoma (TCGA, PanCancer Atlas)		TCGA-BR-8368-01		Stomach Adenocarcinoma		X260_splice		Splice	Diploid		0.3	886
Breast Invasive Carcinoma (TCGA, PanCancer Atlas)		TCGA-AO-A128-01		Breast Invasive Ductal Carcinoma		K131N		Missense	Gain	1	0.15	829
Breast Invasive Carcinoma (TCGA, PanCancer Atlas)		TCGA-AC-A23H-01		Breast Invasive Ductal Carcinoma		Q609*		Nonsense	Diploid	1	0.39	4267
Breast Invasive Carcinoma (TCGA, PanCancer Atlas)		TCGA-GM-A3XL-01		Breast Invasive Ductal Carcinoma		R207Q		Missense	ShallowDel	1	0.22	87
Breast Invasive Carcinoma (TCGA, PanCancer Atlas)		TCGA-D8-A27V-01		Breast Invasive Lobular Carcinoma		X260_splice		Splice	Gain		0.09	3077
Breast Invasive Carcinoma (TCGA, PanCancer Atlas)		TCGA-D8-A27V-01		Breast Invasive Lobular Carcinoma		P400Hfs*21		FS del	Gain		0.1	3077
Colorectal Adenocarcinoma (TCGA, PanCancer Atlas)		TCGA-NH-A5IV-01		Colon Adenocarcinoma		T166M		Missense	Diploid		0.39	2380
Colorectal Adenocarcinoma (TCGA, PanCancer Atlas)		TCGA-A6-6780-01		Mucinous Adenocarcinoma of the Colon and Rectum		R278H		Missense	Diploid	1	0.74	1178
Colorectal Adenocarcinoma (TCGA, PanCancer Atlas)		TCGA-A6-2686-01		Colon Adenocarcinoma		G155D		Missense	Gain		0.22	2137
Colorectal Adenocarcinoma (TCGA, PanCancer Atlas)		TCGA-AD-A5EJ-01		Colon Adenocarcinoma		A388T		Missense	Diploid		0.28	1444
Colorectal Adenocarcinoma (TCGA, PanCancer Atlas)		TCGA-D5-6533-01		Colon Adenocarcinoma		V469I		Missense	ShallowDel		0.25	143
Colorectal Adenocarcinoma (TCGA, PanCancer Atlas)		TCGA-WS-AB45-01		Mucinous Adenocarcinoma of the Colon and Rectum		V630M		Missense	Gain		0.09	2524
Kidney Renal Papillary Cell Carcinoma (TCGA, PanCancer Atlas)		TCGA-A4-7828-01		Papillary Renal Cell Carcinoma		Q596*		Nonsense	Diploid	1	0.15	30
Head and Neck Squamous Cell Carcinoma (TCGA, PanCancer Atlas)		TCGA-CV-7568-01		Head and Neck Squamous Cell Carcinoma		G258E		Missense			0.48	1923
Head and Neck Squamous Cell Carcinoma (TCGA, PanCancer Atlas)		TCGA-CV-5978-01		Head and Neck Squamous Cell Carcinoma		I534M		Missense	Diploid		0.24	159
Cervical Squamous Cell Carcinoma (TCGA, PanCancer Atlas)		TCGA-EK-A3GK-01		Endocervical Adenocarcinoma		V70L		Missense	Gain		0.31	1112
Cervical Squamous Cell Carcinoma (TCGA, PanCancer Atlas)		TCGA-C5-A2M1-01		Endocervical Adenocarcinoma		E215*		Nonsense	Diploid		0.4	84
Cervical Squamous Cell Carcinoma (TCGA, PanCancer Atlas)		TCGA-FU-A3HZ-01		Cervical Squamous Cell Carcinoma		H373P		Missense	Diploid		0.14	1893
Cervical Squamous Cell Carcinoma (TCGA, PanCancer Atlas)		TCGA-FU-A3HZ-01		Cervical Squamous Cell Carcinoma		R332H		Missense	Diploid		0.08	1893
Cervical Squamous Cell Carcinoma (TCGA, PanCancer Atlas)		TCGA-VS-A8EC-01		Cervical Squamous Cell Carcinoma		I62M		Missense	Diploid		0.51	120
